# Supplementary material for: Exploring Sleep Challenges and Interventions in Children with a Vision Impairment: A Scoping Review
Source: Children (Basel). 2025 Dec 12;12(12):1688. doi: 10.3390/children12121688 (PMC12731822; doi:10.3390/children12121688)
Supplement: Supplementary file 1 [file children-12-01688-s001.zip]

Archive with 1 entries (1 files):
- children-3988746-supplementary.pdf
